# Supplementary material for: Expression of the Immunohistochemical Markers CK5, CD117, and EGFR in Molecular Subtypes of Breast Cancer Correlated with Prognosis
Source: Diagnostics (Basel). 2023 Jan 19;13(3):372. doi: 10.3390/diagnostics13030372 (PMC9914743; doi:10.3390/diagnostics13030372)
Supplement: Supplementary file 1 [file diagnostics-13-00372-s001.zip]

Archive with 1 entries (1 files):
- diagnostics-2140128-supplementary.pdf
